# Supplementary material for: Socioeconomic disparity in prefrontal development during early childhood
Source: Sci Rep. 2019 Feb 22;9:2585. doi: 10.1038/s41598-019-39255-6 (PMC6385208; doi:10.1038/s41598-019-39255-6)
Supplement: Supplementary file 1 — Dataset 1 [file 41598_2019_39255_MOESM1_ESM.xlsx]

## Sheet: Sheet1
ID	AgeinMonth	Sex	totalSES	poverty	Responsive	Control	EF	Ch2Rest	Ch4Rest	Ch5Rest	Ch13Rest	Ch14Rest	Ch2Test	Ch4Test	Ch5Test	Ch13Test	Ch14Test
1	77	1	-0.038	1	3	2.833	0.9167	-0.0011238	-0.00069699	0.00017155	0.0042595	0.0097926	0.023474	0.02363	0.0031187	0.032918	0.02433
2	75	2	0.903	1	4	2	1	-0.0026242	-0.00091625	0.00084684	-0.0027461	-0.0066909	0.0044733	-0.0012895	0.00098825	-0.0062958	0.0073901
3	63	2	0.296	1	3.375	2.833	1	-1.5189e-05	-0.0014467	0.00057568	-0.00156398	0.00024216	0.015291	0.022019	0.011861	0.00604421	0.023264
4	56	1	0.15	1	3.375	2.167	0.0667	-0.00025269	-0.0050056	-0.0040006	-0.0058936	-0.0064825	0.019968	0.0025291	0.0019093	-0.00060601	-0.0016768
5	74	2	0.172	1	3.375	2.5	1	0.0026401	-0.003179	-0.001939	-0.00076987	0.0040731	0.009159	0.024396	0.0019939	0.030511	0.021935
6	65	2	0.338	1	3.75	1.667	0.6111	0.00017008	-0.005705	-0.0029563	-0.00156398	-0.0035087	0.0080387	0.012441	0.00093888	0.00604421	0.0039445
7	71	2	-0.356	0	3.25	2.5	0.9167	-0.00159089	-6.3136e-05	-0.0027252	-0.00156398	-0.0013022	0.00712174	-0.0061784	-0.0030145	0.00604421	-0.001418
8	71	2	-0.038	1	3.25	2.667	0.75	-0.00159089	-0.011377	0.0016501	-0.00156398	0.0012336	0.00712174	-0.07808	0.01084	0.00604421	0.0061566
9	71	2	0.219	1	3.125	2.5	1	0.0052553	-0.00077381	-0.0012785	0.0066669	0.0071234	-0.0018661	0.01842	0.021531	0.018176	0.013359
10	73	2	-0.676	1	2.625	2.833	0.5556	-0.00029505	-0.00080182	0.00053281	-0.00156398	0.0025916	0.02062	0.0090564	-0.00078438	0.00604421	0.014168
11	67	2	0.157	1	3.5	2.667	0.8889	-0.0013605	-0.0012454	0.0012497	0.0046312	-0.00014469	0.013466	0.0045382	0.022199	0.0028978	0.0034604
12	76	2	-0.603	0	3.125	2.333	1	5.0709e-05	0.00062195	0.0017053	0.0029427	0.0028993	-0.016163	-0.0036695	0.00944	-0.0064476	-0.00046174
13	75	1	-0.915	0	3.125	2	0.2	-0.0039378	0.00028293	-0.0024002	0.0033876	-0.0011657	0.0017685	0.027395	-0.0068066	-0.012065	0.0074924
14	76	2	-0.118	1	3.5	2.167	1	-0.0054183	-0.0032503	-0.0068557	0.0034819	0.0034276	0.007421	0.030876	0.0067634	0.04272	0.056684
15	73	2	1.273	1	3.625	2.167	0.6833	-0.0045435	-0.0054357	-0.00027504	-0.0055228	-0.0044977	0.010555	-0.012582	0.01648	0.0086111	0.01278
16	66	1	0.15	1	3.625	2	0.2167	-0.013758	-0.00028968	0.0015689	-0.00156398	-0.0020053	0.037686	0.005856	0.0010477	0.00604421	-0.0014947
17	77	1	-1.571	0	2.625	2.167	0.4778	0.0043419	-0.00034869	-0.0065132	0.0035486	0.0008152	0.030452	-0.00033246	-0.025418	-0.0059752	0.012935
18	66	1	0.15	1	3.125	2.667	0.3611	-0.0047228	-0.0061295	-0.00031023	-0.002303	-0.0022566	-0.00072642	-0.0076966	0.005481	0.0045232	-0.00017294
19	75	1	0.051	1	3.429	2.333	0.7333	-0.005184	-0.0056191	0.0011706	0.001457	-0.0025504	-0.00090447	0.0039341	0.02398	-0.0034783	0.0056929
20	71	2	-0.596	1	3.375	2.333	0.2167	0.037663	-0.0031079	0.0054648	-0.0010105	0.0057923	0.078247	0.043466	-0.014946	0.0032654	0.0014338
21	72	1	-0.002	1	3.125	2.5	1	0.00038312	-0.0059827	-0.0060995	-0.0079216	-0.0036679	0.0047467	0.0052057	-0.0089037	-0.0006683	-0.0057734
22	75	1	-1.161	0	3.125	2.167	0.9167	0.0010004	-0.0016518	-0.00064208	0.0041968	0.00058409	0.0016263	0.0089074	0.0054656	0.011882	0.0021122
23	69	2	0.824	1	3.25	2	0.3056	-0.0024119	-0.0073475	-0.0035871	0.0013071	0.0021545	-0.0014281	-0.0094016	-0.012218	-0.0079285	0.0040109
24	70	2	0.91	1	3.75	2.5	0.8667	-0.0021513	0.0019696	-0.0009472	-0.0016909	0.0087425	0.0056909	0.019928	0.0030857	0.0278	0.037733
25	75	1	-0.415	0	3.5	1.833	0.5556	0.0072136	0.0050336	-0.001389	-0.00156398	0.000689	-0.01556	-0.0061288	-0.011271	0.00604421	0.01315
26	73	2	-1.234	1	2.875	2.667	0.8	0.0062329	0.0030607	-3.3109e-05	0.0030219	0.0076411	0.019733	0.016598	0.017094	-0.0093353	0.0087606
27	75	2	0.854	1	3.125	2.333	0.8667	-0.013489	-0.0050966	0.0028954	-0.00156398	0.0045613	0.09019	0.029614	0.022069	0.00604421	0.033375
28	77	2	-0.038	1	3.875	2.167	0.5333	-0.0025416	-0.008099	-0.0023443	-0.0061108	-0.0056218	-0.0001075	-0.002086	0.0013465	0.0061841	0.0056016
29	70	1	-0.48	1	3.25	2.333	0.5278	-0.0072837	-0.0070689	-0.01183	-0.0032319	-0.0033624	0.018548	0.02053	0.011772	0.014273	0.01514
30	68	1	0.893	1	3	2.167	0.7833	-0.0015917	-0.0029044	-0.0016126	0.001348	-0.00026402	0.00070239	-0.010863	0.00072547	0.01011	0.0059925
31	69	1	-0.259	1	3.375	1.833	0.4667	0.0098384	-0.0061908	-0.002836	-0.0049155	-0.0062834	0.0078549	0.021943	-0.0035332	0.0046839	0.015635
32	64	1	-1.234	1	3.375	1.5	0.1889	-0.0064335	-0.0069136	-0.0026587	-0.0020274	-0.0045024	0.011384	0.005402	-0.00026616	0.0022031	0.011096
33	54	1	-1.066	1	3	2.333	0.5556	-0.0032252	-0.0025407	-0.00038081	-0.0033776	-0.0020754	-0.0045506	0.0015767	-0.00046551	0.00087507	0.0048886
34	58	2	0.948	1	3.375	1.167	0.1778	-0.00086092	-0.009391	-0.0027929	-0.0029358	0.0010788	0.031927	0.017354	0.016843	0.020447	0.029242
35	68	1	-0.284	1	3.375	3	0.8889	-0.00022033	-0.010329	-0.0033448	-0.0064312	-0.0036352	-0.0093414	0.0066748	-0.0015315	0.0073439	-0.0013032
36	64	1	-0.484	0	3.625	2.333	0.7556	0.00029113	-0.0013079	0.00013693	0.00028694	0.00067231	-0.009259	-0.0048537	-0.0052983	-0.004954	0.0095578
37	58	2	0.15	1	3.375	2.333	0.9333	0.0026525	-7.8571e-06	-0.00086765	0.00064412	0.00036397	0.0017237	0.010229	0.0026209	0.010176	0.0045685
38	59	1	-0.966	1	3.875	2.167	0.0667	-0.0023765	-0.0051868	-0.0028481	-0.005751	-0.0052357	-0.0072817	0.0093594	0.0037824	0.013471	-0.0025945
39	61	2	0.903	1	3	2.167	0.4833	-6.2013e-05	-0.0028467	-0.0016558	-0.0029003	-0.0023965	0.014268	0.02115	0.0062211	0.031988	0.012078
40	55	1	0.338	1	3.625	2.167	0.3333	-0.011236	-0.016834	-0.0097058	-0.00156398	-0.010867	0.021696	0.011005	-0.0039037	0.00604421	0.014916
41	61	2	1.15	1	2.75	2	0.3333	-0.0017154	-0.0083279	-0.0014453	-0.0031329	-0.0018277	-0.0048887	-0.011021	0.00044082	-0.021062	0.011308
42	63	1	0.527	1	3.75	2.5	0.8889	0.00081813	-0.0016241	-0.00037828	-5.6057e-05	-0.00039924	-0.0047051	-0.014737	0.0015187	-0.013691	0.0029297
43	65	2	0.15	1	3.375	2.167	0.8889	0.00034084	-0.0015319	0.00065905	-0.00071872	-0.00039504	0.0049712	0.010416	-0.004933	0.0068452	-0.0098
44	59	1	-1.155	1	3.125	2.333	0.0667	0.00042211	-0.0090112	-0.0023336	-0.0020077	-0.0015362	-0.008395	-0.0070903	0.00020131	-0.010782	0.0096029
45	56	1	-0.339	1	3.375	2.167	0.4444	-0.0035267	-0.0035263	-0.0020567	0.00057714	-0.0023715	-0.009127	-0.0044204	-0.0053917	-0.0063754	-0.013862
46	61	2	-0.415	0	3.375	1.833	0.3056	-0.00076798	0.00075701	0.00096394	0.0045533	0.00010963	0.0063281	0.012939	0.0065547	0.010544	0.0031665
47	66	1	0.708	1	3.625	1.5	0.1333	-0.0043815	-0.012249	-0.0085429	-0.00156398	-0.0049838	0.011887	-0.01571	-0.00044806	0.00604421	-0.0055495
48	54	2	0.527	1	3.375	2.167	0.1944	-0.0053084	-0.0015325	0.0017508	-0.00156398	-0.0075588	0.011448	0.014986	0.0024403	0.00604421	-0.040936
49	65	2	0.724	1	3.25	2.667	0.3056	-0.010766	-0.011612	-0.015522	-0.00156398	-0.0079001	0.0024063	0.036933	0.02435	0.00604421	0.0098434
50	64	1	-0.454	0	3	2.333	0.3056	-0.0035359	-0.0061594	-0.0033638	-0.0028546	-0.0036453	0.0028382	0.0049398	-0.0080156	0.026928	0.0050073
51	54	2	-1.255	1	3.25	2.5	0.1778	-0.00015562	-0.002429	-8.9004e-05	-0.0020296	0.0027954	0.010865	0.021954	-0.001454	0.015871	0.026496
52	58	1	-0.697	1	2.75	2.5	0.65	-0.00013609	-0.0033362	-0.0014715	-0.0054706	0.0024192	0.0025997	0.015482	0.0072365	0.0029266	0.00087349
53	58	2	-0.735	1	3.375	2.167	0.2889	0.00058951	-0.0056103	-0.001072	-0.0080566	-0.003505	0.012549	0.031862	0.007875	0.024823	0.018928
54	52	2	-0.408	1	3.625	2.167	0.5278	-0.0013638	-0.00063244	-0.0034225	0.00020391	0.00026688	-0.019437	-0.015542	-0.0042237	-0.0099522	-0.0044622
55	51	2	-0.676	1	3.5	2	0.15	-0.0030133	-0.0056059	-0.0027614	-0.0020734	-0.00058954	0.015495	0.024431	0.0069615	0.026315	0.01433
56	56	2	1.28	1	3	1.833	0.2333	-0.00081272	-0.0015577	0.00039612	-0.0017231	-0.002125	0.0011407	0.0020498	-0.0034656	0.021387	0.0060488
57	61	2	-0.118	1	3.375	2.667	0.2444	-0.0034904	-0.010658	-0.00038197	-0.0034265	-0.0023929	-0.0056136	-0.01356	-0.015272	-0.02309	-0.0024554
58	52	2	-0.697	1	3	2.167	0.15	-0.0032483	-0.0136	-0.0026836	-0.0094963	-0.0033713	0.0071909	0.015117	0.0055181	0.021934	0.021656
59	42	1	-0.596	1	3.25	2.833	0.0667	-0.0054808	-0.0053797	-0.0025735	-0.0044354	-0.0018628	0.011246	-0.0045253	-0.0060143	-0.01047	-0.021106
60	45	2	-0.038	1	3.375	2.167	0.2444	-0.00083848	-0.0005291	-0.0013512	-0.0038428	3.982e-05	0.0017213	-0.044421	0.0062164	-0.018259	0.0028615
61	47	2	-0.603	1	3	2	0.1333	-0.00080501	0.0007357	-9.8717e-05	0.0019535	0.0019622	0.014509	0.024347	0.0012114	0.026926	0.014463
62	51	2	1.941	1	3.125	2.833	0.2	-0.0014388	-0.0024852	-0.0013654	-0.00032809	-0.00045263	0.010278	0.021289	-0.0025545	0.0010657	0.009386
63	51	1	-0.356	0	2.875	1.667	0.2889	-0.0033624	-0.0024352	-0.0021915	-0.00156398	-0.00085705	0.0042695	0.012528	0.0038259	0.00604421	0.0082153
64	44	2	0.854	1	3	2.333	0.0667	-0.00018174	-0.00431149	0.00043565	-0.0031431	0.0017722	0.0096015	0.00673519	0.00073389	0.019637	0.014581
65	50	2	-0.171	1	3.25	1.833	0.2	-0.0083984	-0.0084658	-0.0062293	-0.0097908	-0.004467	0.013403	0.013615	0.002347	0.012693	0.01956
66	50	1	-0.408	1	3.75	2.667	0.3056	0.001336	-0.00431149	-0.00022165	0.0048977	0.0027	0.0018528	0.00673519	-0.0033454	0.02912	0.024907
67	50	1	0.527	1	3.125	2.333	0.2833	-0.0061401	-0.010429	-0.0027011	-0.0056451	-0.0041276	-0.002741	-0.0085245	-0.0069921	-0.018741	-0.0031717
68	47	1	0.854	1	2.5	2.833	0.3111	0.00047926	-0.014557	-0.0022263	-0.0023235	-5.169e-05	0.017675	0.036864	0.0078473	0.019093	0.028858
69	49	1	-0.844	1	2.75	2	0.2167	-0.0022077	-0.001475	-0.0017177	-0.0030344	-0.005311	-0.010396	-0.0084623	-0.0067332	-0.011749	-0.0079789
70	53	2	-0.415	0	3.5	1.833	0.2333	-0.0045599	-0.0098301	-0.0016017	-0.0064808	-0.0045071	-0.00072545	0.0053709	-0.00041179	0.026061	0.012751
71	49	2	-0.038	1	3	2.5	0.0667	-0.0043928	-0.0095489	-0.0040985	-0.0065898	-0.0062177	-0.0079555	-0.0273	0.00011388	-0.0082009	-0.0074456
72	43	1	-0.576	1	3.5	2.333	0.4167	-0.00054774	-0.0075127	-0.0017171	0.0031222	0.0060567	0.022621	0.014613	0.02008	0.01896	0.037724
73	50	1	-1.719	0	3	2	0.1111	-0.0034337	-0.0059671	-0.0026478	-0.0012889	-0.0032849	-0.0021821	0.0090095	0.0037183	0.007346	0.00044386
74	49	1	0.854	1	3	2.333	0.15	-0.00097939	-0.0067698	-0.00024982	-0.0039626	-0.0044204	0.00034469	-0.00092421	-0.00052606	-0.0026183	0.00085868
75	43	1	0.15	1	3.625	1.5	0	-0.0028115	0.00029668	-0.0090791	-0.0054648	-0.0060687	0.049846	0.04016	0.008	0.028269	0.018994
76	49	1	1.273	1	3.75	2.167	0.0667	-0.0021602	-0.0067685	-0.0023991	-0.002685	-0.0011383	-0.0019129	-0.001805	-0.0069392	0.0024821	0.0047283
77	59	1	0.556	1	3.5	1.5	0.3333	0.0014421	-0.0077604	-0.00077638	-0.0045271	-0.0022678	0.0085295	0.0071587	0.0068155	0.010116	0.0039448
78	42	2	0.15	1	3.375	2.333	0.0667	-0.0029448	-0.0054761	-0.0042129	-0.011868	-0.00057811	0.0058427	0.018148	0.0083085	0.0040765	0.010846
79	42	2	-0.454	0	3	2.167	0.2667	-0.0028262	-0.0011144	-0.00096049	-0.00041679	-0.00046873	-0.0080145	-0.0091795	-0.023425	-0.0071529	-0.0081725
80	46	1	0.15	1	3.375	2.167	0.0667	-0.0032387	-0.0036417	-0.0021497	-0.0015453	-0.002214	-0.0058127	0.0093843	-0.0060937	0.0069029	0.0082538
81	52	2	-0.038	1	3.875	2.333	0.1333	0.0001632	-0.0050961	-4.865e-05	-0.00089587	-0.00093382	0.016418	0.026142	0.003934	0.022915	0.010968
82	43	2	-1.531	0	3.25	1.667	0.0556	0.0020866	0.0022065	0.00024999	0.0048014	0.00084993	0.0032645	0.010204	-9.9968e-05	0.012873	0.011967
83	63	1	0.91	1	3.625	2.333	0.8333	-0.0027435	-0.0028842	0.0015714	-0.0050376	0.0036827	0.026713	-0.001603	-0.014583	-0.018719	-0.030023
84	43	2	1.506	1	3.5	2.833	0.1333	0.00043152	-0.0031521	-0.00018015	-0.0019382	0.00068445	0.0058586	0.0029826	0.00011814	0.00395	0.0037717
85	51	1	1.085	1	3.25	2	0.2333	-0.0093533	-0.006521	-0.0053313	-0.0087363	-0.0025258	-0.014952	-0.019195	-0.014346	-0.01758	-0.0093643
86	42	1	1.091	1	3	3	0.1944	-0.0045284	-0.01162	-0.0013551	-0.0038966	-0.0023718	-0.013062	-0.015222	-0.0085468	-0.0013199	-0.0027047
87	51	1	1.071	1	3.625	2.167	0	-0.00036642	-0.0024486	7.6824e-05	-0.0012761	-0.00040745	-0.0040637	-0.0058196	0.0013778	-0.0016456	0.0040175
88	54	2	1.091	1	3.25	2.833	0.8	-0.0040887	-0.0080449	-0.00106	-0.00013284	-0.0010758	0.001769	-0.0054908	5.6854e-05	0.00010502	0.0023244
89	63	2	-1.402	1	3.25	2.167	0.0667	0.00031119	-0.0043166	-0.0014355	0.00098364	-0.00036486	-0.00079366	0.015364	0.0010669	0.037972	0.014941
90	56	2	-0.226	1	3.375	1.667	0.55	-0.0057674	-0.00067526	-0.0069379	-0.0025576	0.0021172	0.017775	0.027546	0.0079096	0.010981	0.028187
91	57	1	0.387	1	3.75	2	0.2	-0.0014421	-4.4767e-05	-0.0013821	0.0034239	0.003195	-0.0087296	0.039655	0.00039842	0.022263	-0.0097032
92	58	1	-1.375	1	3.25	1.833	0.1333	-0.0033563	-0.0046764	-0.0012196	-0.0060897	-0.0017975	-0.0048044	0.008433	3.4965e-05	-0.0047432	-0.0033699
93	70	1	1.085	1	3.125	2	0.2	-0.0063706	-0.0022133	-0.0048781	0.0033721	-0.00071334	0.023854	0.03613	0.014661	0.039576	0.021322
